# Supplementary material for: Ecological and Health Risk Assessments of Heavy Metals Contained in Sediments of Polish Dam Reservoirs
Source: Int J Environ Res Public Health. 2022 Dec 25;20(1):324. doi: 10.3390/ijerph20010324 (PMC9819632; doi:10.3390/ijerph20010324)
Supplement: Supplementary file 1 [file ijerph-20-00324-s001.zip]

Archive with 1 entries (1 files):
- ijerph-2085176-supplementary.pdf
